# Supplementary material for: Comprehensive mapping of identical sequences across human proteins emphasizes the widespread issue of shared epitopes in self-antigens
Source: NAR Genom Bioinform. 2026 Jun 22;8(2):lqag060. doi: 10.1093/nargab/lqag060 (PMC13284612; doi:10.1093/nargab/lqag060)
Supplement: lqag060_Supplemental_Files [file lqag060_supplemental_files.zip]

Archive with 3 entries (3 files):
- +supplementary legends.docx
- EpitopeMapper-main.zip
- Supplementary Tables.7z
